# Supplementary material for: Functional Analyses of Four CYP1A1 Missense Mutations Present in Patients with Atypical Femoral Fractures
Source: Int J Mol Sci. 2021 Jul 9;22(14):7395. doi: 10.3390/ijms22147395 (PMC8303772; doi:10.3390/ijms22147395)
Supplement: Supplementary file 1 [file ijms-22-07395-s001.zip]

Archive with 2 entries (2 files):
- FigS1.pdf
- Table S1.pdf
